# Supplementary material for: Manufacturing Uniform Cerebral Organoids for Neurological Disease Modeling and Drug Evaluation
Source: Biomater Res. 2024 Nov 6;28:0104. doi: 10.34133/bmr.0104 (PMC11538552; doi:10.34133/bmr.0104)
Supplement: Supplementary 1 — Figs. S1 to S4 Tables S1 to S4 [file bmr.0104.f1.zip]

Archive with 7 entries (7 files):
- BMR_LicenseToPublish240908.pdf
- Fig. S1.tif
- Fig. S3.tif
- Revised Fig. S2.tif
- Revised Fig. S4.tif
- Supplementary figures.docx
- Table S1_S2_S3_S4 (1).docx
